# Supplementary material for: Species Identification and Fungicide Sensitivity of Fusarium spp. Causing Peanut Root Rot in Henan, China
Source: J Fungi (Basel). 2025 Jun 6;11(6):433. doi: 10.3390/jof11060433 (PMC12194549; doi:10.3390/jof11060433)
Supplement: Supplementary file 1 [file jof-11-00433-s001.zip]

Archive with 1 entries (1 files):
- jof-3538609-supplementary.pdf
